# Supplementary material for: Holistic genome assembly and analysis of the Tremella fuciformis interaction community uncovers intergenomic insights beyond dual genomes
Source: IMA Fungus. 2026 Jun 15;17:e185345. doi: 10.3897/imafungus.17.185345 (PMC13288022; doi:10.3897/imafungus.17.185345)
Supplement: Supplementary material 3 — Summary of contigs alignment information [file imafungus-17-e185345-s003.xlsx]

## Sheet: Sheet 1
Supplementary Table S1. BLAST-based assignment of contigs from the mixed mycelial assembly to T. fuciformis YN01 and its symbiotic A. stygium YNAS01 genome.
Contig IDs	Best hit species	Alignment length	Average alignment identity (%)	Converage (%)	Notes
Contig 1	Tremalla fuciformis	2255552	93.27	93.8
Contig 2	Annulohypoxylon stygium	3182665	93.87	98
Contig 3	Annulohypoxylon stygium	3296223	93.24	98.9
Contig 4	Tremalla fuciformis	2730064	92.9	94.5
Contig 5	Annulohypoxylon stygium	4179513	92.67	99.6
Contig 6	Tremalla fuciformis	2230734	93.04	92.7
Contig 7	Tremalla fuciformis	6029592	93.63	96.6
Contig 8	Tremalla fuciformis	2234174	92.77	86.3
Contig 9	Tremalla fuciformis	340370	90.83	82.6
Contig 10	Annulohypoxylon stygium	3517771	93.69	98.5
Contig 11	Annulohypoxylon stygium	2941682	93.57	97.6
Contig 12	Tremalla fuciformis	1617061	92.3	78.2
Contig 13	Tremalla fuciformis	2547488	91.42	92.5
Contig 14	Tremalla fuciformis	1947056	92.23	93.8
Contig 15	Tremalla fuciformis	1520426	93.22	92.2
Contig 16	Annulohypoxylon stygium	4688595	93.42	97.9
Contig 17	Annulohypoxylon stygium	4192813	94.13	99.1
Contig 18	Tremalla fuciformis	2203380	92.38	89.6
Contig 19	Annulohypoxylon stygium	3232306	92.81	98.9
Contig 20	Annulohypoxylon stygium	5052708	92.99	99.6
Contig 21	Annulohypoxylon stygium	4534847	94.13	99.6
Contig 22	Annulohypoxylon stygium	49286	99.95	100
Contig 23	Annulohypoxylon stygium	31024	99.96	100
Contig 24	Tremalla fuciformis	59120	90.75	98.7
Contig 25	Tremalla fuciformis	42054	92.63	100
Contig 26	Tremalla fuciformis	38947	90.55	99
Contig 27		\	\	\	None were aligned to Tremella fuciformis or Annulohypoxylon stygium., likely due to contamination introduced during sequencing.
Contig 28	Tremalla fuciformis	817502	89.49	96.2
Contig 29	Annulohypoxylon stygium	46907	99.93	100
Contig 30	Annulohypoxylon stygium	41252	99.96	100
Contig 31	Annulohypoxylon stygium	36833	99.74	99.9
Contig 32	Annulohypoxylon stygium	48172	99.88	100
Contig 33	Annulohypoxylon stygium	53737	99.24	100
Contig 34	Annulohypoxylon stygium	37969	99.05	100
Contig 35	Tremalla fuciformis	40456	91.35	99.1
Contig 36	Annulohypoxylon stygium	41328	99.93	100
Contig 37		\	\	\	None were aligned to Tremella fuciformis or Annulohypoxylon stygium., likely due to contamination introduced during sequencing.
Contig 38	Annulohypoxylon stygium	67671	99.92	100
Contig 39	Annulohypoxylon stygium	67980	99.74	100
Contig 40	Annulohypoxylon stygium	63382	97.45	100
Contig 41	Annulohypoxylon stygium	32412	99.94	100
Contig 42	Annulohypoxylon stygium	38710	99.88	100
Contig 43	Annulohypoxylon stygium	66582	99.49	100
Contig 44	Annulohypoxylon stygium	49632	99.28	100
Contig 45	Annulohypoxylon stygium	39657	99.06	100
Contig 46	Annulohypoxylon stygium	38677	99.93	100
Contig 47	Annulohypoxylon stygium	43611	99.86	100
Contig 48	Annulohypoxylon stygium	35257	99.65	100
Contig 49	Annulohypoxylon stygium	54410	99.87	100
Contig 50	Annulohypoxylon stygium	37836	99.76	100
Contig 51	Annulohypoxylon stygium	23020	99.96	100
Contig 52	Annulohypoxylon stygium	64475	99.94	100
Contig 53	Annulohypoxylon stygium	47077	99.84	100
Contig 54	Annulohypoxylon stygium	26971	99.01	100
Contig 55	Tremalla fuciformis	30959	91.22	98.4
Contig 56		\	\	\	None were aligned to Tremella fuciformis or Annulohypoxylon stygium., likely due to contamination introduced during sequencing.
Contig 57	Annulohypoxylon stygium	37821	99.94	100
Contig 58	Annulohypoxylon stygium	45676	99.93	100
Contig 59	Annulohypoxylon stygium	36799	99.92	100
Contig 60		\	\	\	None were aligned to Tremella fuciformis or Annulohypoxylon stygium., likely due to contamination introduced during sequencing.
Contig 61	Annulohypoxylon stygium	40237	99.96	100
Contig 62	Annulohypoxylon stygium	31039	99.44	100
Contig 63		\	\	\	None were aligned to Tremella fuciformis or Annulohypoxylon stygium., likely due to contamination introduced during sequencing.
Contig 64	Annulohypoxylon stygium	48048	99.05	100
Contig 65	Annulohypoxylon stygium	33247	99.03	100
Contig 66		\	\	\	None were aligned to Tremella fuciformis or Annulohypoxylon stygium., likely due to contamination introduced during sequencing.
Contig 67	Annulohypoxylon stygium	30768	99.95	100
Contig 68	Annulohypoxylon stygium	41438	98.98	100
Contig 69	Annulohypoxylon stygium	43925	99.39	100
Contig 70	Annulohypoxylon stygium	58595	99.87	100
Contig 71	Annulohypoxylon stygium	49377	99.04	100
Contig 72	Annulohypoxylon stygium	38601	99.96	100
Contig 73	Annulohypoxylon stygium	52238	99.24	100
Contig 74	Annulohypoxylon stygium	52187	99.86	100
Contig 75	Annulohypoxylon stygium	45953	99.28	100
Contig 76	Tremalla fuciformis	45033	92.85	100
Contig 77	Annulohypoxylon stygium	45603	99.91	100
Contig 78	Annulohypoxylon stygium	33279	99	100
Contig 79	Annulohypoxylon stygium	40032	99.92	100
Contig 80	Annulohypoxylon stygium	46329	99.14	100
Contig 81	Annulohypoxylon stygium	25822	99.81	100
Contig 82	Annulohypoxylon stygium	43968	99.79	100
Contig 83	Annulohypoxylon stygium	61242	99.96	100
Contig 84	Tremalla fuciformis	34327	94.52	87.7
Contig 85	Annulohypoxylon stygium	43738	97.92	99.9
Contig 86	Annulohypoxylon stygium	39380	99.81	100
Contig 87		\	\	\	None were aligned to Tremella fuciformis or Annulohypoxylon stygium., likely due to contamination introduced during sequencing.
Contig 88	Annulohypoxylon stygium	47694	99.25	100
Contig 89	Annulohypoxylon stygium	30144	99.96	100
Contig 90	Annulohypoxylon stygium	29436	99.96	100
Contig 91	Annulohypoxylon stygium	64853	99.23	100
Contig 92	Annulohypoxylon stygium	39088	99.81	100
Contig 93	Annulohypoxylon stygium	29133	99.71	100
Contig 94	Annulohypoxylon stygium	33634	99.87	100
Contig 95	Annulohypoxylon stygium	31633	99.91	100
Contig 96	Annulohypoxylon stygium	53328	99.86	100
Contig 97	Annulohypoxylon stygium	30060	99.94	100
Contig 98	Annulohypoxylon stygium	39179	99.88	100
Contig 99	Tremalla fuciformis	58674	93.02	100
Contig 100	Tremalla fuciformis	46852	93.11	100
Contig 101	Annulohypoxylon stygium	27691	99.93	100
Contig 102	Annulohypoxylon stygium	21000	99.9	100
Contig 103	Annulohypoxylon stygium	66122	99.91	100
Contig 104	Annulohypoxylon stygium	31206	99.44	100
Contig 105		\	\	\	None were aligned to Tremella fuciformis or Annulohypoxylon stygium., likely due to contamination introduced during sequencing.
Contig 106	Annulohypoxylon stygium	44668	99.7	100
Contig 107	Annulohypoxylon stygium	44433	99.9	100
Contig 108	Annulohypoxylon stygium	83934	99.35	100
Contig 109	Tremalla fuciformis	38575	94.54	99.8
Contig 110	Annulohypoxylon stygium	43107	99.67	100
Contig 111	Annulohypoxylon stygium	42806	99.22	100
Contig 112	Annulohypoxylon stygium	45382	99.26	100
Contig 113	Annulohypoxylon stygium	37460	99.94	100
Contig 114	Annulohypoxylon stygium	82289	99.88	100
Contig 115	Annulohypoxylon stygium	34136	99.92	99.6
Contig 116	Annulohypoxylon stygium	35284	99.83	100
Contig 117	Annulohypoxylon stygium	40230	99.89	100
Contig 118	Annulohypoxylon stygium	38477	99.8	100
Contig 119	Annulohypoxylon stygium	72909	99.9	100
Contig 120	Annulohypoxylon stygium	39224	99.91	100
Contig 121	Annulohypoxylon stygium	42961	99.9	100
Contig 122		\	\	\	None were aligned to Tremella fuciformis or Annulohypoxylon stygium., likely due to contamination introduced during sequencing.
Contig 123		\	\	\	None were aligned to Tremella fuciformis or Annulohypoxylon stygium., likely due to contamination introduced during sequencing.
Contig 124	Annulohypoxylon stygium	36296	99.83	100
Contig 125	Annulohypoxylon stygium	64174	99.93	100
Contig 126	Annulohypoxylon stygium	46236	99.88	100
Contig 127	Annulohypoxylon stygium	29786	99.92	100
Contig 128	Annulohypoxylon stygium	35061	99.25	100
Contig 129	Annulohypoxylon stygium	26980	99.61	100
Contig 130	Tremalla fuciformis	38575	94.54	99.8
Contig 131	Annulohypoxylon stygium	54953	99.2	100
Contig 132	Annulohypoxylon stygium	37449	99.84	100
Contig 133	Annulohypoxylon stygium	45415	99.2	100
Contig 134	Annulohypoxylon stygium	40399	99.81	100
Contig 135	Annulohypoxylon stygium	23975	99.88	100
Contig 136	Annulohypoxylon stygium	31432	99.62	100
Contig 137	Tremalla fuciformis	33315	93.43	100
Contig 138	Annulohypoxylon stygium	41763	99.74	100
Contig 139		\	\	\	None were aligned to Tremella fuciformis or Annulohypoxylon stygium., likely due to contamination introduced during sequencing.
Contig 140	Annulohypoxylon stygium	25151	99.94	100
Contig 141	Annulohypoxylon stygium	58112	99.8	100
Contig 142	Annulohypoxylon stygium	52515	99.86	100
Contig 143	Annulohypoxylon stygium	54900	99.27	100
Contig 144	Annulohypoxylon stygium	51153	99.84	100
Contig 145	Tremalla fuciformis	26978	92.98	99.9
Contig 146	Annulohypoxylon stygium	39908	99.63	100
Contig 147	Annulohypoxylon stygium	44137	99.84	100
Contig 148	Annulohypoxylon stygium	33370	99.04	100
Contig 149	Annulohypoxylon stygium	28413	99.97	100
Contig 150	Annulohypoxylon stygium	66708	99.79	100
Contig 151	Annulohypoxylon stygium	52465	99.22	100
Contig 152	Annulohypoxylon stygium	57557	99.15	100
Contig 153	Annulohypoxylon stygium	71678	99.22	100
Contig 154	Annulohypoxylon stygium	31923	99.93	100
Contig 155	Annulohypoxylon stygium	39573	99.93	100
Contig 156	Annulohypoxylon stygium	69022	99.14	100
Contig 157	Annulohypoxylon stygium	32799	99.78	100
Contig 158	Annulohypoxylon stygium	54770	99.43	100
Contig 159	Annulohypoxylon stygium	56408	99.28	100
Contig 160	Annulohypoxylon stygium	68910	99.26	100
Contig 161	Annulohypoxylon stygium	32688	99.93	100
Contig 162	Annulohypoxylon stygium	42309	99.47	100
Contig 163	Annulohypoxylon stygium	37077	99.78	100
Contig 164	Annulohypoxylon stygium	29413	97.27	100
Contig 165	Annulohypoxylon stygium	50392	99.27	100
Contig 166	Annulohypoxylon stygium	38761	99.86	100
Contig 167	Annulohypoxylon stygium	38120	99.95	100
Contig 168		\	\	\	None were aligned to Tremella fuciformis or Annulohypoxylon stygium., likely due to contamination introduced during sequencing.
Contig 169	Annulohypoxylon stygium	37668	99.02	100
Contig 170	Annulohypoxylon stygium	35149	99.91	100
Contig 171	Annulohypoxylon stygium	35736	99.78	100
Contig 172	Annulohypoxylon stygium	48763	99.04	100
Contig 173	Annulohypoxylon stygium	55523	99.53	100
Contig 174	Annulohypoxylon stygium	38019	99.97	100
Contig 175	Annulohypoxylon stygium	22175	99.67	100
Contig 176	Annulohypoxylon stygium	48404	99.88	100
Contig 177	Annulohypoxylon stygium	64271	99.25	100
Contig 178	Annulohypoxylon stygium	35442	99.91	100
Contig 179	Annulohypoxylon stygium	43551	99.26	100
Contig 180	Tremalla fuciformis	48593	93.05	100
Contig 181	Annulohypoxylon stygium	33717	99.05	100
Contig 182	Annulohypoxylon stygium	34536	99.02	100
Contig 183	Annulohypoxylon stygium	32509	99.91	100
Contig 184	Annulohypoxylon stygium	45213	99.25	100
Contig 185	Annulohypoxylon stygium	42502	99.1	99.9
Contig 186	Annulohypoxylon stygium	32255	99.04	100
Contig 187	Tremalla fuciformis	40091	93.03	100
Contig 188	Tremalla fuciformis	38531	93.1	100
Contig 189	Annulohypoxylon stygium	41784	99.05	100
Contig 190	Annulohypoxylon stygium	44649	99.91	100
Contig 191	Annulohypoxylon stygium	58815	99.79	100
Contig 192		\	\	\	None were aligned to Tremella fuciformis or Annulohypoxylon stygium., likely due to contamination introduced during sequencing.
Contig 193	Annulohypoxylon stygium	50871	99.23	100
Contig 194	Annulohypoxylon stygium	30319	99.89	100
Contig 195	Annulohypoxylon stygium	62784	99.25	100
Contig 196	Annulohypoxylon stygium	43893	99.77	100
Contig 197	Annulohypoxylon stygium	45987	99.65	100
Contig 198	Annulohypoxylon stygium	40408	99.84	100
Contig 199	Tremalla fuciformis	42578	92.88	100
Contig 200	Annulohypoxylon stygium	35193	99.83	100
Contig 201	Annulohypoxylon stygium	39796	99.91	100
Contig 202	Annulohypoxylon stygium	40930	99.9	100
Contig 203	Annulohypoxylon stygium	30654	99.96	100
Contig 204	Annulohypoxylon stygium	59218	98.91	100
Contig 205	Annulohypoxylon stygium	56301	99.81	100
Contig 206		\	\	\	None were aligned to Tremella fuciformis or Annulohypoxylon stygium., likely due to contamination introduced during sequencing.
Contig 207	Annulohypoxylon stygium	37495	98.86	100
Contig 208	Annulohypoxylon stygium	34855	99.27	100
Contig 209	Annulohypoxylon stygium	31886	99.85	100
Contig 210	Tremalla fuciformis	30218	91.25	98.4
Contig 211	Annulohypoxylon stygium	36421	99.88	100
Contig 212	Annulohypoxylon stygium	42328	99.92	100
Contig 213	Annulohypoxylon stygium	43544	99.95	100
Contig 214	Annulohypoxylon stygium	39805	99.87	100
Contig 215	Tremalla fuciformis	28372	93.05	100
Contig 216	Annulohypoxylon stygium	46471	99.05	100
Contig 217	Annulohypoxylon stygium	73003	99.95	100
Contig 218	Annulohypoxylon stygium	36240	99.94	100
Contig 219	Annulohypoxylon stygium	49990	99.01	100
Contig 220	Annulohypoxylon stygium	49184	99.02	100
Contig 221	Annulohypoxylon stygium	28939	99.77	100
Contig 222	Annulohypoxylon stygium	56485	99.05	100
Contig 223	Annulohypoxylon stygium	39028	99.11	99.7
Contig 224	Annulohypoxylon stygium	51751	99.89	100
Contig 225	Annulohypoxylon stygium	44933	99.06	100
Contig 226	Annulohypoxylon stygium	24297	99.79	100
Contig 227	Annulohypoxylon stygium	47780	99.43	100
Contig 228	Annulohypoxylon stygium	32075	99.25	100
Contig 229	Annulohypoxylon stygium	40095	99.83	100
Contig 230	Annulohypoxylon stygium	35754	99.84	100
Contig 231	Annulohypoxylon stygium	32928	99.96	100
Contig 232	Annulohypoxylon stygium	51241	99.89	100
Contig 233	Annulohypoxylon stygium	39205	99.79	100
Contig 234	Annulohypoxylon stygium	57056	99.83	100
Contig 235	Annulohypoxylon stygium	45058	99.74	100
Contig 236	Annulohypoxylon stygium	44412	99.57	100
Contig 237	Annulohypoxylon stygium	30982	99.8	100
Contig 238	Tremalla fuciformis	51777	90.69	98.6
Contig 239	Annulohypoxylon stygium	46258	99.88	100
Contig 240	Annulohypoxylon stygium	41737	99.72	100
Contig 241	Annulohypoxylon stygium	33180	99.72	100
Contig 242	Annulohypoxylon stygium	33214	99.84	100
Contig 243	Annulohypoxylon stygium	50678	99.21	100
Contig 244	Annulohypoxylon stygium	52268	99.8	100
Contig 245	Annulohypoxylon stygium	23795	99.54	100
Contig 246	Annulohypoxylon stygium	39686	99.92	100
Contig 247	Annulohypoxylon stygium	40204	99.89	100
Contig 248	Tremalla fuciformis	47879	93.11	100
Contig 249	Annulohypoxylon stygium	38568	99.76	100
Contig 250	Annulohypoxylon stygium	42030	99.25	100
Contig 251	Annulohypoxylon stygium	41024	99.69	100
Contig 252	Annulohypoxylon stygium	49164	99.86	100
Contig 253	Annulohypoxylon stygium	20075	99.95	100
Contig 254	Annulohypoxylon stygium	31829	99.13	100
Contig 255	Tremalla fuciformis	43009	93.17	100
Contig 256	Annulohypoxylon stygium	38110	99.44	100
Contig 257	Annulohypoxylon stygium	47628	99.92	100
Contig 258	Annulohypoxylon stygium	56281	99.76	100
Contig 259	Annulohypoxylon stygium	29323	99.85	100
Contig 260	Annulohypoxylon stygium	53283	99.82	100
Contig 261	Annulohypoxylon stygium	31274	99.87	100
Contig 262	Annulohypoxylon stygium	37599	99.94	100
Contig 263		\	\	\	None were aligned to Tremella fuciformis or Annulohypoxylon stygium., likely due to contamination introduced during sequencing.
Contig 264	Annulohypoxylon stygium	36611	99.74	100
Contig 265	Annulohypoxylon stygium	42584	99.94	100
Contig 266	Annulohypoxylon stygium	46412	99.86	100
Contig 267	Annulohypoxylon stygium	26408	98.69	100
Contig 268		\	\	\	None were aligned to Tremella fuciformis or Annulohypoxylon stygium., likely due to contamination introduced during sequencing.
Contig 269	Annulohypoxylon stygium	59091	99.53	100
Contig 270	Annulohypoxylon stygium	53394	99.91	100
Contig 271	Annulohypoxylon stygium	71325	99.75	100
Contig 272	Annulohypoxylon stygium	55772	99.28	100
Contig 273	Annulohypoxylon stygium	30124	99.03	100
Contig 274	Annulohypoxylon stygium	24428	98.91	100
Contig 275	Tremalla fuciformis	48904	93.07	100
Contig 276	Annulohypoxylon stygium	40239	99.9	99.9
Contig 277	Annulohypoxylon stygium	40100	99.92	100
Contig 278	Tremalla fuciformis	19633	95.16	87.3
Contig 279	Annulohypoxylon stygium	45419	99.27	100
Contig 280	Annulohypoxylon stygium	27601	99.59	100
Contig 281	Annulohypoxylon stygium	34536	99.85	100
Contig 282		\	\	\	None were aligned to Tremella fuciformis or Annulohypoxylon stygium., likely due to contamination introduced during sequencing.
Contig 283	Tremalla fuciformis	39194	92.98	100
Contig 284	Annulohypoxylon stygium	28661	99.04	100
Contig 285		\	\	\	None were aligned to Tremella fuciformis or Annulohypoxylon stygium., likely due to contamination introduced during sequencing.
Contig 286	Annulohypoxylon stygium	25743	99.89	100
Contig 287	Annulohypoxylon stygium	34570	99.24	100
Contig 288		\	\	\	None were aligned to Tremella fuciformis or Annulohypoxylon stygium., likely due to contamination introduced during sequencing.
Contig 289		\	\	\	None were aligned to Tremella fuciformis or Annulohypoxylon stygium., likely due to contamination introduced during sequencing.
Contig 290	Annulohypoxylon stygium	22991	99.87	100
Contig 291	Annulohypoxylon stygium	30477	99.78	100
Contig 292	Annulohypoxylon stygium	21567	99.87	100
Contig 293	Annulohypoxylon stygium	31263	99.91	100
Contig 294	Annulohypoxylon stygium	3182665	93.87	98
Contig 295	Annulohypoxylon stygium	3296222	93.24	98.9
Contig 296	Tremalla fuciformis	2211143	2144374	92.71
Contig 297	Tremalla fuciformis	6230433	6109410	92.85
Contig 298	Annulohypoxylon stygium	4179513	92.67	99.6
Contig 299	Tremalla fuciformis	2180211	2082976	92.33
Contig 300	Tremalla fuciformis	810136	797642	95.24
Contig 301	Tremalla fuciformis	2683454	2557438	92.6
Contig 302		\	\	\	None were aligned to Tremella fuciformis or Annulohypoxylon stygium., likely due to contamination introduced during sequencing.
Contig 303	Annulohypoxylon stygium	3517771	93.69	98.5
Contig 304	Tremalla fuciformis	2152912	2035707	93.37
Contig 305	Tremalla fuciformis	2570736	2464376	92.81
Contig 306	Annulohypoxylon stygium	4688595	93.42	0.979
Contig 307	Tremalla fuciformis	2245846	2019654	91.85
Contig 308	Tremalla fuciformis	1906541	1818091	90.96
Contig 309	Tremalla fuciformis	1513922	1441395	93
Contig 310	Annulohypoxylon stygium	4192811	94.13	99.1
Contig 311	Annulohypoxylon stygium	3232306	92.81	98.9
Contig 312	Annulohypoxylon stygium	5052707	92.99	99.6
Contig 313	Annulohypoxylon stygium	4534847	94.13	99.6
Contig 314	Tremalla fuciformis	1755012	1397873	91.91
Contig 315	Tremalla fuciformis	312317	284350	92.16
Contig 316	Annulohypoxylon stygium	41036	99.92	100
Contig 317	Annulohypoxylon stygium	47211	99.93	100
Contig 318	Tremalla fuciformis	34327	30119	95.01
Contig 319		\	\	\	None were aligned to T. fuciformis or Annulohypoxylon stygium., likely due to contamination introduced during sequencing.
Contig 320	Tremalla fuciformis	51023	51023	93.19
Contig 321	Annulohypoxylon stygium	75204	92.09	100
Contig 322	Tremalla fuciformis	34284	34284	94.18
