# Supplementary material for: Holistic genome assembly and analysis of the Tremella fuciformis interaction community uncovers intergenomic insights beyond dual genomes
Source: IMA Fungus. 2026 Jun 15;17:e185345. doi: 10.3897/imafungus.17.185345 (PMC13288022; doi:10.3897/imafungus.17.185345)
Supplement: Supplementary material 8 — Summary of similar sequences between T. fuciformis and A. stygium [file imafungus-17-e185345-s008.xlsx]

## Sheet: Sheet1
Query Chromosomes (A. stygium YNAS01)	Subject Chromosomes (T. fuciformis YN01)	Identity (%)	Alignment Length	Query Start	Query End	Subject Start	Subject End	Annotation (rDNA / non-rDNA)
Char01	Chr02B	82.272	581	1785920	1786498	263377	262799	non-rDNA
Char01	Chr02A	82.1	581	1785920	1786498	259051	258473	non-rDNA
Char05	Chr07B	83.158	475	1321996	1322467	1033161	1032690	non-rDNA
Char05	Chr07A	88.696	345	1322125	1322467	957770	957428	non-rDNA
Char06	Chr02B	84.997	1653	6171	7806	2665420	2667058	rDNA
Char06	Chr02B	84.997	1653	29772	31407	2665420	2667058	rDNA
Char06	Chr02B	84.997	1653	41311	42946	2665420	2667058	rDNA
Char06	Chr02B	84.997	1653	6171	7806	2674448	2676086	rDNA
Char06	Chr02B	84.997	1653	29772	31407	2674448	2676086	rDNA
Char06	Chr02B	84.997	1653	41311	42946	2674448	2676086	rDNA
Char06	Chr02B	84.997	1653	6171	7806	2683474	2685112	rDNA
Char06	Chr02B	84.997	1653	29772	31407	2683474	2685112	rDNA
Char06	Chr02B	84.997	1653	41311	42946	2683474	2685112	rDNA
Char06	Chr02B	84.997	1653	6171	7806	2692314	2693952	rDNA
Char06	Chr02B	84.997	1653	29772	31407	2692314	2693952	rDNA
Char06	Chr02B	84.997	1653	41311	42946	2692314	2693952	rDNA
Char06	Chr02B	84.997	1653	6171	7806	2702434	2704072	rDNA
Char06	Chr02B	84.997	1653	29772	31407	2702434	2704072	rDNA
Char06	Chr02B	84.997	1653	41311	42946	2702434	2704072	rDNA
Char06	Chr02B	84.997	1653	6171	7806	2711482	2713120	rDNA
Char06	Chr02B	84.997	1653	29772	31407	2711482	2713120	rDNA
Char06	Chr02B	84.997	1653	41311	42946	2711482	2713120	rDNA
Char06	Chr02B	84.834	1655	18237	19873	2665420	2667058	rDNA
Char06	Chr02B	84.834	1655	18237	19873	2674448	2676086	rDNA
Char06	Chr02B	84.834	1655	18237	19873	2683474	2685112	rDNA
Char06	Chr02B	84.834	1655	18237	19873	2692314	2693952	rDNA
Char06	Chr02B	84.834	1655	18237	19873	2702434	2704072	rDNA
Char06	Chr02B	84.834	1655	18237	19873	2711482	2713120	rDNA
Char06	Chr02B	87.722	1181	10221	11396	2668747	2669923	rDNA
Char06	Chr02B	87.722	1181	33822	34997	2668747	2669923	rDNA
Char06	Chr02B	87.722	1181	45361	46536	2668747	2669923	rDNA
Char06	Chr02B	87.722	1181	10221	11396	2677775	2678951	rDNA
Char06	Chr02B	87.722	1181	33822	34997	2677775	2678951	rDNA
Char06	Chr02B	87.722	1181	45361	46536	2677775	2678951	rDNA
Char06	Chr02B	87.722	1181	10221	11396	2686800	2687976	rDNA
Char06	Chr02B	87.722	1181	33822	34997	2686800	2687976	rDNA
Char06	Chr02B	87.722	1181	45361	46536	2686800	2687976	rDNA
Char06	Chr02B	87.722	1181	10221	11396	2695641	2696817	rDNA
Char06	Chr02B	87.722	1181	33822	34997	2695641	2696817	rDNA
Char06	Chr02B	87.722	1181	45361	46536	2695641	2696817	rDNA
Char06	Chr02B	87.722	1181	10221	11396	2705761	2706937	rDNA
Char06	Chr02B	87.722	1181	33822	34997	2705761	2706937	rDNA
Char06	Chr02B	87.722	1181	45361	46536	2705761	2706937	rDNA
Char06	Chr02B	87.722	1181	10221	11396	2714809	2715985	rDNA
Char06	Chr02B	87.722	1181	33822	34997	2714809	2715985	rDNA
Char06	Chr02B	87.722	1181	45361	46536	2714809	2715985	rDNA
Char06	Chr02B	87.563	1182	22288	23460	2668747	2669923	rDNA
Char06	Chr02B	87.563	1182	22288	23460	2677775	2678951	rDNA
Char06	Chr02B	87.563	1182	22288	23460	2686800	2687976	rDNA
Char06	Chr02B	87.563	1182	22288	23460	2695641	2696817	rDNA
Char06	Chr02B	87.563	1182	22288	23460	2705761	2706937	rDNA
Char06	Chr02B	87.563	1182	22288	23460	2714809	2715985	rDNA
Char06	Chr02B	88.644	634	9202	9831	2668114	2668746	rDNA
Char06	Chr02B	88.644	634	32803	33432	2668114	2668746	rDNA
Char06	Chr02B	88.644	634	44342	44971	2668114	2668746	rDNA
Char06	Chr02B	88.644	634	9202	9831	2677142	2677774	rDNA
Char06	Chr02B	88.644	634	32803	33432	2677142	2677774	rDNA
Char06	Chr02B	88.644	634	44342	44971	2677142	2677774	rDNA
Char06	Chr02B	88.644	634	9202	9831	2686167	2686799	rDNA
Char06	Chr02B	88.644	634	32803	33432	2686167	2686799	rDNA
Char06	Chr02B	88.644	634	44342	44971	2686167	2686799	rDNA
Char06	Chr02B	88.644	634	9202	9831	2695008	2695640	rDNA
Char06	Chr02B	88.644	634	32803	33432	2695008	2695640	rDNA
Char06	Chr02B	88.644	634	44342	44971	2695008	2695640	rDNA
Char06	Chr02B	88.644	634	9202	9831	2705128	2705760	rDNA
Char06	Chr02B	88.644	634	32803	33432	2705128	2705760	rDNA
Char06	Chr02B	88.644	634	44342	44971	2705128	2705760	rDNA
Char06	Chr02B	88.644	634	9202	9831	2714176	2714808	rDNA
Char06	Chr02B	88.644	634	32803	33432	2714176	2714808	rDNA
Char06	Chr02B	88.644	634	44342	44971	2714176	2714808	rDNA
Char06	Chr02B	88.346	635	21269	21898	2668114	2668746	rDNA
Char06	Chr02B	88.346	635	21269	21898	2677142	2677774	rDNA
Char06	Chr02B	88.346	635	21269	21898	2686167	2686799	rDNA
Char06	Chr02B	88.346	635	21269	21898	2695008	2695640	rDNA
Char06	Chr02B	88.346	635	21269	21898	2705128	2705760	rDNA
Char06	Chr02B	88.346	635	21269	21898	2714176	2714808	rDNA
Char06	Chr02B	94.39	410	4808	5213	2664869	2665276	rDNA
Char06	Chr02B	94.39	410	28409	28814	2664869	2665276	rDNA
Char06	Chr02B	94.39	410	39948	40353	2664869	2665276	rDNA
Char06	Chr02B	94.39	410	4808	5213	2673897	2674304	rDNA
Char06	Chr02B	94.39	410	28409	28814	2673897	2674304	rDNA
Char06	Chr02B	94.39	410	39948	40353	2673897	2674304	rDNA
Char06	Chr02B	94.39	410	4808	5213	2691763	2692170	rDNA
Char06	Chr02B	94.39	410	28409	28814	2691763	2692170	rDNA
Char06	Chr02B	94.39	410	39948	40353	2691763	2692170	rDNA
Char06	Chr02B	94.39	410	4808	5213	2701883	2702290	rDNA
Char06	Chr02B	94.39	410	28409	28814	2701883	2702290	rDNA
Char06	Chr02B	94.39	410	39948	40353	2701883	2702290	rDNA
Char06	Chr02B	94.39	410	4808	5213	2710931	2711338	rDNA
Char06	Chr02B	94.39	410	28409	28814	2710931	2711338	rDNA
Char06	Chr02B	94.39	410	39948	40353	2710931	2711338	rDNA
Char06	Chr02B	94.146	410	16345	16749	2664869	2665276	rDNA
Char06	Chr02B	94.146	410	16345	16749	2673897	2674304	rDNA
Char06	Chr02B	94.146	410	4808	5213	2682924	2683330	rDNA
Char06	Chr02B	94.146	410	28409	28814	2682924	2683330	rDNA
Char06	Chr02B	94.146	410	39948	40353	2682924	2683330	rDNA
Char06	Chr02B	94.146	410	16345	16749	2691763	2692170	rDNA
Char06	Chr02B	94.146	410	16345	16749	2701883	2702290	rDNA
Char06	Chr02B	94.146	410	16345	16749	2710931	2711338	rDNA
Char06	Chr02B	93.902	410	16345	16749	2682924	2683330	rDNA
Char06	Chr02A	84.997	1653	6171	7806	2706756	2708394	rDNA
Char06	Chr02A	84.997	1653	29772	31407	2706756	2708394	rDNA
Char06	Chr02A	84.997	1653	41311	42946	2706756	2708394	rDNA
Char06	Chr02A	84.997	1653	6171	7806	2714725	2716363	rDNA
Char06	Chr02A	84.997	1653	29772	31407	2714725	2716363	rDNA
Char06	Chr02A	84.997	1653	41311	42946	2714725	2716363	rDNA
Char06	Chr02A	84.997	1653	6171	7806	2722694	2724332	rDNA
Char06	Chr02A	84.997	1653	29772	31407	2722694	2724332	rDNA
Char06	Chr02A	84.997	1653	41311	42946	2722694	2724332	rDNA
Char06	Chr02A	84.997	1653	6171	7806	2730665	2732302	rDNA
Char06	Chr02A	84.997	1653	29772	31407	2730665	2732302	rDNA
Char06	Chr02A	84.997	1653	41311	42946	2730665	2732302	rDNA
Char06	Chr02A	84.997	1653	6171	7806	2738633	2740271	rDNA
Char06	Chr02A	84.997	1653	29772	31407	2738633	2740271	rDNA
Char06	Chr02A	84.997	1653	41311	42946	2738633	2740271	rDNA
Char06	Chr02A	84.997	1653	6171	7806	2746602	2748240	rDNA
Char06	Chr02A	84.997	1653	29772	31407	2746602	2748240	rDNA
Char06	Chr02A	84.997	1653	41311	42946	2746602	2748240	rDNA
Char06	Chr02A	84.834	1655	18237	19873	2706756	2708394	rDNA
Char06	Chr02A	84.834	1655	18237	19873	2714725	2716363	rDNA
Char06	Chr02A	84.834	1655	18237	19873	2722694	2724332	rDNA
Char06	Chr02A	84.834	1655	18237	19873	2738633	2740271	rDNA
Char06	Chr02A	84.834	1655	18237	19873	2746602	2748240	rDNA
Char06	Chr02A	84.834	1655	18237	19873	2730665	2732302	rDNA
Char06	Chr02A	87.807	1181	10221	11396	2710083	2711259	rDNA
Char06	Chr02A	87.807	1181	33822	34997	2710083	2711259	rDNA
Char06	Chr02A	87.807	1181	45361	46536	2710083	2711259	rDNA
Char06	Chr02A	87.807	1181	10221	11396	2718052	2719228	rDNA
Char06	Chr02A	87.807	1181	33822	34997	2718052	2719228	rDNA
Char06	Chr02A	87.807	1181	45361	46536	2718052	2719228	rDNA
Char06	Chr02A	87.807	1181	10221	11396	2726021	2727197	rDNA
Char06	Chr02A	87.807	1181	33822	34997	2726021	2727197	rDNA
Char06	Chr02A	87.807	1181	45361	46536	2726021	2727197	rDNA
Char06	Chr02A	87.807	1181	10221	11396	2733991	2735167	rDNA
Char06	Chr02A	87.807	1181	33822	34997	2733991	2735167	rDNA
Char06	Chr02A	87.807	1181	45361	46536	2733991	2735167	rDNA
Char06	Chr02A	87.807	1181	10221	11396	2741960	2743136	rDNA
Char06	Chr02A	87.807	1181	33822	34997	2741960	2743136	rDNA
Char06	Chr02A	87.807	1181	45361	46536	2741960	2743136	rDNA
Char06	Chr02A	87.807	1181	10221	11396	2749929	2751105	rDNA
Char06	Chr02A	87.807	1181	33822	34997	2749929	2751105	rDNA
Char06	Chr02A	87.807	1181	45361	46536	2749929	2751105	rDNA
Char06	Chr02A	87.648	1182	22288	23460	2710083	2711259	rDNA
Char06	Chr02A	87.648	1182	22288	23460	2718052	2719228	rDNA
Char06	Chr02A	87.648	1182	22288	23460	2726021	2727197	rDNA
Char06	Chr02A	87.648	1182	22288	23460	2733991	2735167	rDNA
Char06	Chr02A	87.648	1182	22288	23460	2741960	2743136	rDNA
Char06	Chr02A	87.648	1182	22288	23460	2749929	2751105	rDNA
Char06	Chr02A	88.644	634	9202	9831	2709450	2710082	rDNA
Char06	Chr02A	88.644	634	32803	33432	2709450	2710082	rDNA
Char06	Chr02A	88.644	634	44342	44971	2709450	2710082	rDNA
Char06	Chr02A	88.644	634	9202	9831	2717419	2718051	rDNA
Char06	Chr02A	88.644	634	32803	33432	2717419	2718051	rDNA
Char06	Chr02A	88.644	634	44342	44971	2717419	2718051	rDNA
Char06	Chr02A	88.644	634	9202	9831	2725388	2726020	rDNA
Char06	Chr02A	88.644	634	32803	33432	2725388	2726020	rDNA
Char06	Chr02A	88.644	634	44342	44971	2725388	2726020	rDNA
Char06	Chr02A	88.644	634	9202	9831	2733358	2733990	rDNA
Char06	Chr02A	88.644	634	32803	33432	2733358	2733990	rDNA
Char06	Chr02A	88.644	634	44342	44971	2733358	2733990	rDNA
Char06	Chr02A	88.644	634	9202	9831	2741327	2741959	rDNA
Char06	Chr02A	88.644	634	32803	33432	2741327	2741959	rDNA
Char06	Chr02A	88.644	634	44342	44971	2741327	2741959	rDNA
Char06	Chr02A	88.644	634	9202	9831	2749296	2749928	rDNA
Char06	Chr02A	88.644	634	32803	33432	2749296	2749928	rDNA
Char06	Chr02A	88.644	634	44342	44971	2749296	2749928	rDNA
Char06	Chr02A	88.346	635	21269	21898	2709450	2710082	rDNA
Char06	Chr02A	88.346	635	21269	21898	2717419	2718051	rDNA
Char06	Chr02A	88.346	635	21269	21898	2725388	2726020	rDNA
Char06	Chr02A	88.346	635	21269	21898	2733358	2733990	rDNA
Char06	Chr02A	88.346	635	21269	21898	2741327	2741959	rDNA
Char06	Chr02A	88.346	635	21269	21898	2749296	2749928	rDNA
Char06	Chr02A	94.39	410	4808	5213	2706205	2706612	rDNA
Char06	Chr02A	94.39	410	28409	28814	2706205	2706612	rDNA
Char06	Chr02A	94.39	410	39948	40353	2706205	2706612	rDNA
Char06	Chr02A	94.39	410	4808	5213	2714174	2714581	rDNA
Char06	Chr02A	94.39	410	28409	28814	2714174	2714581	rDNA
Char06	Chr02A	94.39	410	39948	40353	2714174	2714581	rDNA
Char06	Chr02A	94.39	410	4808	5213	2722143	2722550	rDNA
Char06	Chr02A	94.39	410	28409	28814	2722143	2722550	rDNA
Char06	Chr02A	94.39	410	39948	40353	2722143	2722550	rDNA
Char06	Chr02A	94.39	410	4808	5213	2738082	2738489	rDNA
Char06	Chr02A	94.39	410	28409	28814	2738082	2738489	rDNA
Char06	Chr02A	94.39	410	39948	40353	2738082	2738489	rDNA
Char06	Chr02A	94.39	410	4808	5213	2746051	2746458	rDNA
Char06	Chr02A	94.39	410	28409	28814	2746051	2746458	rDNA
Char06	Chr02A	94.39	410	39948	40353	2746051	2746458	rDNA
Char06	Chr02A	94.146	410	16345	16749	2706205	2706612	rDNA
Char06	Chr02A	94.146	410	16345	16749	2714174	2714581	rDNA
Char06	Chr02A	94.146	410	16345	16749	2722143	2722550	rDNA
Char06	Chr02A	94.146	410	4808	5213	2730115	2730521	rDNA
Char06	Chr02A	94.146	410	28409	28814	2730115	2730521	rDNA
Char06	Chr02A	94.146	410	39948	40353	2730115	2730521	rDNA
Char06	Chr02A	94.146	410	16345	16749	2738082	2738489	rDNA
Char06	Chr02A	94.146	410	16345	16749	2746051	2746458	rDNA
Char06	Chr02A	93.902	410	16345	16749	2730115	2730521	rDNA
Char06	Chr09A	87.807	1181	10221	11396	112877	114053	non rDNA
Char06	Chr09A	87.807	1181	33822	34997	112877	114053	non rDNA
Char06	Chr09A	87.807	1181	45361	46536	112877	114053	non rDNA
Char06	Chr09A	87.648	1182	22288	23460	112877	114053	non rDNA
Char07	Chr01A	81.636	550	708651	709198	4126926	4127474	non rDNA
