# Supplementary material for: Holistic genome assembly and analysis of the Tremella fuciformis interaction community uncovers intergenomic insights beyond dual genomes
Source: IMA Fungus. 2026 Jun 15;17:e185345. doi: 10.3897/imafungus.17.185345 (PMC13288022; doi:10.3897/imafungus.17.185345)
Supplement: Supplementary material 10 — Mosaic sequence information [file imafungus-17-e185345-s010.xlsx]

## Sheet: Sheet1
Reads ID	Reads length	Breakpoint position	Breakpoint signature
Mosaic_sequence_01	20424	2246	AS_Chr09:2593540-2595790(+) , TF_Chr07B:2120100-2138280(+)
Mosaic_sequence_02	21323	2361	AS_Chr01:40-19010(+) , TF_Chr07B:1588960-1591320(+)
Mosaic_sequence_03	19205	2667	AS_Chr07:758613-775144(+) , TF_Chr09B:462624-465298(-)
Mosaic_sequence_04	15991	2720	AS_Chr02:2559300-2572560(-) , TF_Chr02B:1482470-1485190(+)
Mosaic_sequence_05	13829	2734	AS_Chr05:429779-432513(+) , TF_Chr02A:2736128-2747227(-)
Mosaic_sequence_06	17940	2777	AS_Chr03:2795980-2811180(-) , TF_Chr10B:685430-688210(-)
Mosaic_sequence_07	14772	2928	AS_Chr01:3272570-3275500(-) , TF_Chr08A:1026910-1038760(-)
Mosaic_sequence_08	20506	2985	AS_Chr02:4449970-4467490(-) , TF_Chr02A:266240-269230(-)
Mosaic_sequence_09	23133	2987	AS_Chr03:1930560-1950710(-) , TF_Chr07B:843340-846320(-)
Mosaic_sequence_10	23405	3020	AS_Chr05:2706970-2709980(+) ,TF_ Chr03B:1059610-1080040(-)
Mosaic_sequence_11	15617	3062	AS_Chr09:2165200-2177760(-) , TF_Chr01B:5274080-5277140(+)
Mosaic_sequence_12	18547	3081	AS_Chr04:2365380-2380850(+) , TF_Chr02A:3096720-3099800(+)
Mosaic_sequence_13	10888	3251	AS_Chr01:4255794-4263428(-) , TF_Chr05B:176099-179352(+)
Mosaic_sequence_14	14567	3442	AS_Chr02:573210-584350(-) , TF_Chr01B:1628510-1631950(+)
Mosaic_sequence_15	22310	3534	AS_Chr10:1910070-1928860(-) , TF_Chr01B:220580-224120(-)
Mosaic_sequence_16	17794	3559	AS_Chr05:3168057-3171614(+) , TF_Chr09B:1571263-1585501(-)
Mosaic_sequence_17	14707	3615	AS_Chr01:1900220-1903840(+) , TF_Chr01A:2785490-2796590(+)
Mosaic_sequence_18	19662	3828	AS_Chr02:918670-934510(+) , TF_Chr01B:202330-206160(-)
Mosaic_sequence_19	15878	3870	AS_Chr01:2682660-2694700(-) , TF_Chr04B:1914720-1918610(+)
Mosaic_sequence_20	21108	4172	AS_Chr08:1354230-1358390(+) , TF_Chr01B:2565750-2582720(+)
Mosaic_sequence_21	15160	4636	AS_Chr01:3794120-3804640(-) , TF_Chr03A:1159670-1164300(+)
Mosaic_sequence_22	18468	5297	AS_Chr01:2191630-2196930(-) , TF_Chr02A:2487910-2501080(+)
Mosaic_sequence_23	20982	5316	AS_Chr06:601750-617420(-) , TF_Chr09A:1419390-1424700(-)
Mosaic_sequence_24	16385	5489	AS_Chr02:494150-505040(+) , TF_Chr08A:1713990-1719480(+)
Mosaic_sequence_25	8389	6156	AS_Chr08:2549760-2551990(+) , TF_Chr04B:520960-527120(+)
Mosaic_sequence_26	23135	6202	AS_Chr03:3991580-3997780(+) , TF_Chr08B:80-17020(+)
Mosaic_sequence_27	16796	7534	AS_Chr06:998510-1006040(-) , TF_Chr07A:860930-870190(-)
Mosaic_sequence_28	19693	7752	AS_Chr07:2774170-2781920(+) , TF_Chr09B:65800-77730(+)
Mosaic_sequence_29	17363	8217	AS_Chr01:3477190-3485410(-) , TF_Chr01A:5838880-5848030(+)
Mosaic_sequence_30	25128	8249	AS_Chr08:259120-267370(+) , TF_Chr05B:450690-467560(+)
Mosaic_sequence_31	19489	8361	AS_Chr09:711860-722980(+) , TF_Chr06A:1073320-1081690(+)
Mosaic_sequence_32	11677	9012	AS_Chr06:267130-276140(-) , TF_Chr05B:1234940-1237600(-)
Mosaic_sequence_33	15417	9206	AS_Chr06:1610990-1620200(+) , TF_Chr07B:1562700-1568910(+)
Mosaic_sequence_34	18990	9652	AS_Chr03:4273280-4282930(+) , TF_Chr03A:564030-573370(+)
Mosaic_sequence_35	12291	9968	AS_Chr02:1236020-1238340(-) , TF_Chr10A:51460-61430(+)
Mosaic_sequence_36	14192	10438	AS_Chr10:1952670-1963100(-) , TF_Chr03A:1126830-1130580(+)
Mosaic_sequence_37	15091	10734	AS_Chr07:2233920-2238270(-) ,TF_ Chr08B:697240-707990(-)
Mosaic_sequence_38	22264	11633	AS_Chr06:253820-265440(-) , TF_Chr06A:1231160-1241810(+)
Mosaic_sequence_39	20585	11666	AS_Chr02:2806860-2815780(-) , TF_Chr05A:2161470-2173140(+)
Mosaic_sequence_40	16699	11724	AS_Chr08:1449610-1461330(+) ,TF_ Chr04A:1457890-1462860(-)
Mosaic_sequence_41	16959	11896	AS_Chr01:3256730-3268650(+) , TF_Chr01B:5386180-5391260(-)
Mosaic_sequence_42	17086	12408	AS_Chr01:1992440-2004840(+) , TF_Chr01A:4121790-4126480(-)
Mosaic_sequence_43	26564	12514	AS_Chr09:1928616-1942667(+) , TF_Chr09A:753300-765799(+)
Mosaic_sequence_44	31732	12808	AS_Chr08:3151420-3170340(+) , TF_Chr10B:760390-773200(-)
Mosaic_sequence_45	23526	12958	AS_Chr08:2402910-2415870(+) , TF_Chr01A:4140180-4150740(+)
Mosaic_sequence_46	31368	12978	AS_Chr02:1635860-1654250(+) , TF_Chr07B:56460-69440(-)
Mosaic_sequence_47	27805	13015	AS_Chr08:2855700-2870480(+) , TF_Chr05B:1098600-1111620(-)
Mosaic_sequence_48	16134	13141	AS_Chr10:2592872-2606080(+) , TF_Chr09B:1597757-1600757(-)
Mosaic_sequence_49	30452	13171	AS_Chr09:1240570-1253740(-) , TF_Chr03A:1449530-1466810(-)
Mosaic_sequence_50	29226	13240	AS_Chr04:604280-617530(+) , TF_Chr05A:1145820-1161810(-)
Mosaic_sequence_51	25589	13250	AS_Chr02:1565080-1577420(+) , TF_Chr01A:2167370-2180640(-)
Mosaic_sequence_52	31629	13262	AS_Chr02:1357860-1371130(+) , TF_Chr05B:614560-632930(-)
Mosaic_sequence_53	23346	13732	AS_Chr07:202980-212600(-) , TF_Chr05A:798720-812460(+)
Mosaic_sequence_54	19980	13827	AS_Chr09:1751140-1764970(+) , TF_Chr01A:1104940-1111090(-)
Mosaic_sequence_55	22843	14560	AS_Chr06:2273790-2288350(-) , TF_Chr07A:965810-974090(-)
Mosaic_sequence_56	21238	14723	AS_Chr06:3287180-3301920(-) , TF_Chr01A:1123230-1129750(+)
Mosaic_sequence_57	45551	15035	AS_Chr09:1955160-1985680(+) , TF_Chr05A:806010-821050(-)
Mosaic_sequence_58	34760	15081	AS_Chr05:1212060-1231750(+) , TF_Chr08A:421610-436690(+)
Mosaic_sequence_59	31992	15251	AS_Chr09:629900-646650(-) , TF_Chr06B:1427690-1442880(-)
Mosaic_sequence_60	28972	15470	AS_Chr04:2316740-2332210(+) , TF_Chr01A:6043400-6056860(-)
Mosaic_sequence_61	36821	15727	AS_Chr03:3063920-3085030(-) , TF_Chr08A:1521940-1537680(-)
Mosaic_sequence_62	31500	16042	AS_Chr06:1886990-1903040(-) , TF_Chr02B:2221380-2236840(-)
Mosaic_sequence_63	33699	16180	AS_Chr09:165700-183240(+) , TF_Chr06A:320120-336320(-)
Mosaic_sequence_64	23306	16264	AS_Chr03:3301450-3317710(-) , TF_Chr04B:1201900-1208920(+)
Mosaic_sequence_65	37026	16305	AS_Chr04:2598690-2615000(-) , TF_Chr08B:949050-969780(+)
Mosaic_sequence_66	18533	16338	AS_Chr09:1254050-1256250(+) , TF_Chr01B:2161700-2178040(+)
Mosaic_sequence_67	29141	16676	AS_Chr08:1342170-1354640(-) , TF_Chr05B:231900-248560(+)
Mosaic_sequence_68	38744	16921	AS_Chr06:26284-48104(+) , TF_Chr01A:3602046-3618968(+)
Mosaic_sequence_69	24165	17415	AS_Chr10:2102930-2109680(+) , TF_Chr05A:1688760-1706180(-)
Mosaic_sequence_70	25241	17539	AS_Chr05:3681000-3698550(-) , TF_Chr04A:218380-226090(+)
Mosaic_sequence_71	19898	17745	AS_Chr09:1274980-1277140(+) , TF_Chr06B:1929740-1947480(+)
Mosaic_sequence_72	20857	17765	AS_Chr09:115810-118910(+) , TF_Chr04A:629100-646870(+)
Mosaic_sequence_73	20359	17781	AS_Chr06:37859-40437(-) , TF_Chr04B:246762-264540(+)
Mosaic_sequence_74	34795	17904	AS_Chr08:2500420-2517360(-) , TF_Chr01A:5324190-5342120(-)
Mosaic_sequence_75	30998	17956	AS_Chr07:381330-399290(+) , TF_Chr07B:337460-350520(+)
Mosaic_sequence_76	21550	17972	AS_Chr03:1641970-1645550(+) , TF_Chr03B:257360-275340(-)
Mosaic_sequence_77	38284	18469	AS_Chr05:1736310-1756130(+) , TF_Chr07A:1699800-1718280(+)
Mosaic_sequence_78	36385	19020	AS_Chr02:2970430-2987780(-) , TF_Chr08B:554290-573340(+)
Mosaic_sequence_79	29228	19165	AS_Chr08:2749020-2768180(-) , TF_Chr10A:787700-797760(-)
Mosaic_sequence_80	25159	19184	AS_Chr03:4505701-4511678(+) , TF_Chr09A:1596931-1616130(-)
Mosaic_sequence_81	36789	19737	AS_Chr07:2377690-2397490(-) , TF_Chr01B:5518840-5535880(-)
Mosaic_sequence_82	41797	20295	AS_Chr07:991440-1011760(-) , TF_Chr06A:229720-251240(-)
Mosaic_sequence_83	41107	20390	AS_Chr03:4134750-4155160(+) , TF_Chr04A:1038340-1059060(+)
Mosaic_sequence_84	30035	20850	AS_Chr08:295590-316450(+) , TF_Chr08A:623000-632180(-)
Mosaic_sequence_85	39539	21366	AS_Chr03:2202990-2221170(-) , TF_Chr09A:1436970-1458340(+)
Mosaic_sequence_86	36883	21591	AS_Chr01:2738200-2753500(+) , TF_Chr06A:1056940-1078540(+)
Mosaic_sequence_87	35167	21707	AS_Chr03:3627320-3649040(+) , TF_Chr04A:1074060-1087540(+)
Mosaic_sequence_88	40653	21869	AS_Chr02:2605300-2624100(+) , TF_Chr04B:1483170-1505140(-)
Mosaic_sequence_89	40017	22839	AS_Chr03:28400-51250(-) , TF_Chr06B:1627320-1644510(+)
Note: "+" indicates forward matching; "-" indicates reverse complementarity.
